# Supplementary material for: Organization and Evolution of Primate Centromeric DNA from Whole-Genome Shotgun Sequence Data
Source: PLoS Comput Biol. 2007 Sep 28;3(9):e181. doi: 10.1371/journal.pcbi.0030181 (PMC1994983; doi:10.1371/journal.pcbi.0030181)
Supplement: Table S5 — (40 KB XLS) [file pcbi.0030181.st005.xls]

## Sheet: Sheet1
Table S5: Pairwise Kimura 2 Parameter distances of extracted monomers in MMU "HOR"
		mmu1.0	mmu1.1	mmu1.2	mmu1.3	mmu1.4	mmu1.5	mmu1.6	mmu1.7	mmu1.8	mmu1.9	mmu2.0	mmu2.1	mmu2.2	mmu2.3	mmu2.4	mmu3.0	mmu3.1	mmu3.2	mmu3.3	mmu3.4	mmu3.5	mmu3.6	mmu4.0	mmu4.1	mmu4.2	mmu4.3	mmu4.4	mmu4.5	mmu4.6	mmu4.7	mmu5.0	mmu5.1	mmu5.2	mmu5.3	mmu6.0	mmu6.1	mmu6.2	mmu6.3	mmu6.4
mmu1.0		0	0.34303	0.00585	0.38266	0.00585	0.36245	0.01765	0.468	0.01765	0.38083	0.35169	0.00585	0.35189	0.01176	0.39151	0.37245	0.01172	0.36245	0.02367	0.36191	0.04204	0.38192	0.39151	0.00585	0.37245	0.00585	0.40124	0.01172	0.37245	0.01172	0.01765	0.36245	0.0297	0.35852	0.00585	0.36245	0.0546	0.36245	0.0297
mmu1.1		0.34303	0	0.3336	0.04807	0.3336	0.01765	0.3336	0.11275	0.35189	0.03575	0.0669	0.3336	0.04802	0.34303	0.03572	0.02364	0.34268	0.01765	0.3615	0.02363	0.3615	0.02965	0.03572	0.3336	0.03572	0.3336	0.04185	0.34268	0.02364	0.34268	0.31579	0.01765	0.34268	0.03575	0.3336	0.01765	0.37092	0.02364	0.35189
mmu1.2		0.00585	0.3336	0	0.37245	0	0.35265	0.01173	0.45624	0.01173	0.37092	0.34235	0	0.34245	0.00585	0.38131	0.36245	0.00584	0.35265	0.02966	0.3522	0.03583	0.37182	0.38131	0	0.36245	0	0.39093	0.00584	0.36245	0.00584	0.01173	0.35265	0.02364	0.34909	0	0.35265	0.04839	0.35265	0.02364
mmu1.3		0.38266	0.04807	0.37245	0	0.37245	0.0297	0.37245	0.11275	0.39151	0.04192	0.07989	0.37245	0.0606	0.38266	0.04807	0.02364	0.38192	0.0297	0.40193	0.03575	0.39151	0.04192	0.03572	0.37245	0.03572	0.37245	0.03575	0.38192	0.02364	0.38192	0.35391	0.0297	0.36245	0.03572	0.37245	0.0297	0.41176	0.03583	0.39151
mmu1.4		0.00585	0.3336	0	0.37245	0	0.35265	0.01173	0.45624	0.01173	0.37092	0.34235	0	0.34245	0.00585	0.38131	0.36245	0.00584	0.35265	0.02966	0.3522	0.03583	0.37182	0.38131	0	0.36245	0	0.39093	0.00584	0.36245	0.00584	0.01173	0.35265	0.02364	0.34909	0	0.35265	0.04839	0.35265	0.02364
mmu1.5		0.36245	0.01765	0.35265	0.0297	0.35265	0	0.35265	0.09274	0.3713	0.01767	0.04807	0.35265	0.02965	0.36245	0.01765	0.00585	0.36191	0	0.38131	0.00584	0.3713	0.01172	0.01765	0.35265	0.01765	0.35265	0.02363	0.36191	0.00585	0.36191	0.33449	0	0.34245	0.01765	0.35265	0	0.39093	0.00585	0.3713
mmu1.6		0.01765	0.3336	0.01173	0.37245	0.01173	0.35265	0	0.45624	0.02367	0.37092	0.34235	0.01173	0.34245	0.01765	0.38131	0.36245	0.01767	0.35265	0.04189	0.3522	0.04186	0.37182	0.38131	0.01173	0.36245	0.01173	0.39093	0.01767	0.36245	0.01172	0.02367	0.35265	0.03572	0.34909	0.01173	0.35265	0.06105	0.35265	0.03572
mmu1.7		0.468	0.11275	0.45624	0.11275	0.45624	0.09274	0.45624	0	0.47735	0.11271	0.14748	0.45624	0.12641	0.468	0.09274	0.08616	0.46671	0.09274	0.51145	0.09933	0.50506	0.10605	0.09932	0.45624	0.09932	0.45624	0.07968	0.46671	0.08616	0.46671	0.45624	0.09274	0.44285	0.09271	0.45624	0.09274	0.51284	0.09941	0.47735
mmu1.8		0.01765	0.35189	0.01173	0.39151	0.01173	0.3713	0.02367	0.47735	0	0.39017	0.36106	0.01173	0.36122	0.01765	0.40069	0.38131	0.01767	0.3713	0.04189	0.37092	0.04807	0.39093	0.40069	0.01173	0.38131	0.01173	0.41058	0.01767	0.38131	0.01767	0.02367	0.3713	0.03572	0.36778	0.01173	0.3713	0.06105	0.3713	0.03572
mmu1.9		0.38083	0.03575	0.37092	0.04192	0.37092	0.01767	0.37092	0.11271	0.39017	0	0.06685	0.37092	0.04803	0.38083	0.03575	0.02363	0.38048	0.01767	0.40027	0.02367	0.43736	0.02966	0.03575	0.37092	0.03575	0.37092	0.04189	0.38048	0.02363	0.38048	0.3522	0.01767	0.35169	0.02966	0.37092	0.01767	0.39048	0.02363	0.39017
mmu2.0		0.35169	0.0669	0.34235	0.07989	0.34235	0.04807	0.34235	0.14748	0.36106	0.06685	0	0.34235	0.01767	0.35169	0.0669	0.05436	0.35163	0.04807	0.37056	0.05427	0.37092	0.0606	0.0669	0.34235	0.0669	0.34235	0.07326	0.35163	0.05436	0.35163	0.32416	0.04807	0.3241	0.0606	0.34235	0.04807	0.41058	0.05436	0.36104
mmu2.1		0.00585	0.3336	0	0.37245	0	0.35265	0.01173	0.45624	0.01173	0.37092	0.34235	0	0.34245	0.00585	0.38131	0.36245	0.00584	0.35265	0.02966	0.3522	0.03583	0.37182	0.38131	0	0.36245	0	0.39093	0.00584	0.36245	0.00584	0.01173	0.35265	0.02364	0.34909	0	0.35265	0.04839	0.35265	0.02364
mmu2.2		0.35189	0.04802	0.34245	0.0606	0.34245	0.02965	0.34245	0.12641	0.36122	0.04803	0.01767	0.34245	0	0.35189	0.04802	0.03575	0.35169	0.02965	0.37068	0.03572	0.3713	0.04186	0.04802	0.34245	0.04802	0.34245	0.05424	0.35169	0.03575	0.35169	0.32434	0.02965	0.32416	0.04186	0.34245	0.02965	0.4111	0.03575	0.36106
mmu2.3		0.01176	0.34303	0.00585	0.38266	0.00585	0.36245	0.01765	0.468	0.01765	0.38083	0.35169	0.00585	0.35189	0	0.39151	0.37245	0.01172	0.36245	0.03572	0.36191	0.04204	0.38192	0.39151	0.00585	0.37245	0.00585	0.40124	0.01172	0.37245	0.01172	0.01765	0.36245	0.0297	0.35852	0.00585	0.36245	0.0546	0.36245	0.0297
mmu2.4		0.39151	0.03572	0.38131	0.04807	0.38131	0.01765	0.38131	0.09274	0.40069	0.03575	0.0669	0.38131	0.04802	0.39151	0	0.02364	0.39093	0.01765	0.4111	0.02363	0.40069	0.02965	0.03572	0.38131	0.03572	0.38131	0.02965	0.39093	0.02364	0.39093	0.36245	0.01765	0.37068	0.02966	0.38131	0.01765	0.41058	0.02364	0.40069
mmu3.0		0.37245	0.02364	0.36245	0.02364	0.36245	0.00585	0.36245	0.08616	0.38131	0.02363	0.05436	0.36245	0.03575	0.37245	0.02364	0	0.37182	0.00585	0.39151	0.01172	0.38131	0.01767	0.01173	0.36245	0.01173	0.36245	0.01767	0.37182	0	0.37182	0.3441	0.00585	0.35189	0.01173	0.36245	0.00585	0.40124	0.01176	0.38131
mmu3.1		0.01172	0.34268	0.00584	0.38192	0.00584	0.36191	0.01767	0.46671	0.01767	0.38048	0.35163	0.00584	0.35169	0.01172	0.39093	0.37182	0	0.36191	0.03575	0.3615	0.04192	0.38131	0.39093	0.00584	0.37182	0.00584	0.40069	0.01173	0.37182	0.01173	0.01767	0.36191	0.02965	0.35837	0.00584	0.36191	0.05469	0.36191	0.02965
mmu3.2		0.36245	0.01765	0.35265	0.0297	0.35265	0	0.35265	0.09274	0.3713	0.01767	0.04807	0.35265	0.02965	0.36245	0.01765	0.00585	0.36191	0	0.38131	0.00584	0.36191	0.01172	0.01765	0.35265	0.01765	0.35265	0.02363	0.36191	0.00585	0.36191	0.33449	0	0.34245	0.0235	0.35265	0	0.39093	0.0117	0.3713
mmu3.3		0.02367	0.3615	0.02966	0.40193	0.02966	0.38131	0.04189	0.51145	0.04189	0.40027	0.37056	0.02966	0.37068	0.03572	0.4111	0.39151	0.03575	0.38131	0	0.38083	0.05436	0.40124	0.4111	0.02966	0.39151	0.02966	0.42111	0.03575	0.39151	0.03575	0.02966	0.38131	0.05424	0.38704	0.02966	0.38131	0.06734	0.38131	0.05424
mmu3.4		0.36191	0.02363	0.3522	0.03575	0.3522	0.00584	0.3522	0.09933	0.37092	0.02367	0.05427	0.3522	0.03572	0.36191	0.02363	0.01172	0.3615	0.00584	0.38083	0	0.37182	0.01765	0.02363	0.3522	0.02363	0.3522	0.02966	0.3615	0.01172	0.3615	0.33398	0.00584	0.34235	0.01172	0.3522	0.00584	0.39048	0.01172	0.37092
mmu3.5		0.04204	0.3615	0.03583	0.39151	0.03583	0.3713	0.04186	0.50506	0.04807	0.43736	0.37092	0.03583	0.3713	0.04204	0.40069	0.38131	0.04192	0.36191	0.05436	0.37182	0	0.43736	0.40069	0.03583	0.38131	0.03583	0.41058	0.04192	0.38131	0.03575	0.03583	0.3713	0.06073	0.35837	0.03583	0.3713	0.07371	0.36191	0.04807
mmu3.6		0.38192	0.02965	0.37182	0.04192	0.37182	0.01172	0.37182	0.10605	0.39093	0.02966	0.0606	0.37182	0.04186	0.38192	0.02965	0.01767	0.38131	0.01172	0.40124	0.01765	0.43736	0	0.02965	0.37182	0.02965	0.37182	0.03572	0.38131	0.01767	0.38131	0.35322	0.01172	0.40674	0.02965	0.37182	0.01172	0.4111	0.01767	0.39093
mmu4.0		0.39151	0.03572	0.38131	0.03572	0.38131	0.01765	0.38131	0.09932	0.40069	0.03575	0.0669	0.38131	0.04802	0.39151	0.03572	0.01173	0.39093	0.01765	0.4111	0.02363	0.40069	0.02965	0	0.38131	0.01173	0.38131	0.02973	0.39093	0.01173	0.39093	0.36245	0.01765	0.37068	0.01767	0.38131	0.01765	0.42111	0.02364	0.40069
mmu4.1		0.00585	0.3336	0	0.37245	0	0.35265	0.01173	0.45624	0.01173	0.37092	0.34235	0	0.34245	0.00585	0.38131	0.36245	0.00584	0.35265	0.02966	0.3522	0.03583	0.37182	0.38131	0	0.36245	0	0.39093	0.00584	0.36245	0.00584	0.01173	0.35265	0.02364	0.34909	0	0.35265	0.04839	0.35265	0.02364
mmu4.2		0.37245	0.03572	0.36245	0.03572	0.36245	0.01765	0.36245	0.09932	0.38131	0.03575	0.0669	0.36245	0.04802	0.37245	0.03572	0.01173	0.37182	0.01765	0.39151	0.02363	0.38131	0.02965	0.01173	0.36245	0	0.36245	0.02973	0.37182	0.01173	0.37182	0.3441	0.01765	0.35189	0.02367	0.36245	0.01765	0.40124	0.02364	0.38131
mmu4.3		0.00585	0.3336	0	0.37245	0	0.35265	0.01173	0.45624	0.01173	0.37092	0.34235	0	0.34245	0.00585	0.38131	0.36245	0.00584	0.35265	0.02966	0.3522	0.03583	0.37182	0.38131	0	0.36245	0	0.39093	0.00584	0.36245	0.00584	0.01173	0.35265	0.02364	0.34909	0	0.35265	0.04839	0.35265	0.02364
mmu4.4		0.40124	0.04185	0.39093	0.03575	0.39093	0.02363	0.39093	0.07968	0.41058	0.04189	0.07326	0.39093	0.05424	0.40124	0.02965	0.01767	0.40069	0.02363	0.42111	0.02966	0.41058	0.03572	0.02973	0.39093	0.02973	0.39093	0	0.40069	0.01767	0.40069	0.37182	0.02363	0.38027	0.02973	0.39093	0.02363	0.43127	0.02965	0.41058
mmu4.5		0.01172	0.34268	0.00584	0.38192	0.00584	0.36191	0.01767	0.46671	0.01767	0.38048	0.35163	0.00584	0.35169	0.01172	0.39093	0.37182	0.01173	0.36191	0.03575	0.3615	0.04192	0.38131	0.39093	0.00584	0.37182	0.00584	0.40069	0	0.37182	0.01173	0.01767	0.36191	0.02965	0.35837	0.00584	0.36191	0.04852	0.36191	0.02965
mmu4.6		0.37245	0.02364	0.36245	0.02364	0.36245	0.00585	0.36245	0.08616	0.38131	0.02363	0.05436	0.36245	0.03575	0.37245	0.02364	0	0.37182	0.00585	0.39151	0.01172	0.38131	0.01767	0.01173	0.36245	0.01173	0.36245	0.01767	0.37182	0	0.37182	0.3441	0.00585	0.35189	0.01173	0.36245	0.00585	0.40124	0.01176	0.38131
mmu4.7		0.01172	0.34268	0.00584	0.38192	0.00584	0.36191	0.01172	0.46671	0.01767	0.38048	0.35163	0.00584	0.35169	0.01172	0.39093	0.37182	0.01173	0.36191	0.03575	0.3615	0.03575	0.38131	0.39093	0.00584	0.37182	0.00584	0.40069	0.01173	0.37182	0	0.01767	0.36191	0.02965	0.35837	0.00584	0.36191	0.05469	0.36191	0.02965
mmu5.0		0.01765	0.31579	0.01173	0.35391	0.01173	0.33449	0.02367	0.45624	0.02367	0.3522	0.32416	0.01173	0.32434	0.01765	0.36245	0.3441	0.01767	0.33449	0.02966	0.33398	0.03583	0.35322	0.36245	0.01173	0.3441	0.01173	0.37182	0.01767	0.3441	0.01767	0	0.33449	0.03572	0.33993	0.01173	0.33449	0.04839	0.33449	0.02966
mmu5.1		0.36245	0.01765	0.35265	0.0297	0.35265	0	0.35265	0.09274	0.3713	0.01767	0.04807	0.35265	0.02965	0.36245	0.01765	0.00585	0.36191	0	0.38131	0.00584	0.3713	0.01172	0.01765	0.35265	0.01765	0.35265	0.02363	0.36191	0.00585	0.36191	0.33449	0	0.34245	0.01765	0.35265	0	0.39093	0.00585	0.3713
mmu5.2		0.0297	0.34268	0.02364	0.36245	0.02364	0.34245	0.03572	0.44285	0.03572	0.35169	0.3241	0.02364	0.32416	0.0297	0.37068	0.35189	0.02965	0.34245	0.05424	0.34235	0.06073	0.40674	0.37068	0.02364	0.35189	0.02364	0.38027	0.02965	0.35189	0.02965	0.03572	0.34245	0	0.34909	0.02364	0.34245	0.07371	0.34245	0.04807
mmu5.3		0.35852	0.03575	0.34909	0.03572	0.34909	0.01765	0.34909	0.09271	0.36778	0.02966	0.0606	0.34909	0.04186	0.35852	0.02966	0.01173	0.35837	0.0235	0.38704	0.01172	0.35837	0.02965	0.01767	0.34909	0.02367	0.34909	0.02973	0.35837	0.01173	0.35837	0.33993	0.01765	0.34909	0	0.34909	0.01765	0.3802	0.03562	0.36778
mmu6.0		0.00585	0.3336	0	0.37245	0	0.35265	0.01173	0.45624	0.01173	0.37092	0.34235	0	0.34245	0.00585	0.38131	0.36245	0.00584	0.35265	0.02966	0.3522	0.03583	0.37182	0.38131	0	0.36245	0	0.39093	0.00584	0.36245	0.00584	0.01173	0.35265	0.02364	0.34909	0	0.35265	0.04839	0.35265	0.02364
mmu6.1		0.36245	0.01765	0.35265	0.0297	0.35265	0	0.35265	0.09274	0.3713	0.01767	0.04807	0.35265	0.02965	0.36245	0.01765	0.00585	0.36191	0	0.38131	0.00584	0.3713	0.01172	0.01765	0.35265	0.01765	0.35265	0.02363	0.36191	0.00585	0.36191	0.33449	0	0.34245	0.01765	0.35265	0	0.39093	0.00585	0.3713
mmu6.2		0.0546	0.37092	0.04839	0.41176	0.04839	0.39093	0.06105	0.51284	0.06105	0.39048	0.41058	0.04839	0.4111	0.0546	0.41058	0.40124	0.05469	0.39093	0.06734	0.39048	0.07371	0.4111	0.42111	0.04839	0.40124	0.04839	0.43127	0.04852	0.40124	0.05469	0.04839	0.39093	0.07371	0.3802	0.04839	0.39093	0	0.39093	0.07371
mmu6.3		0.36245	0.02364	0.35265	0.03583	0.35265	0.00585	0.35265	0.09941	0.3713	0.02363	0.05436	0.35265	0.03575	0.36245	0.02364	0.01176	0.36191	0.0117	0.38131	0.01172	0.36191	0.01767	0.02364	0.35265	0.02364	0.35265	0.02965	0.36191	0.01176	0.36191	0.33449	0.00585	0.34245	0.03562	0.35265	0.00585	0.39093	0	0.3713
mmu6.4		0.0297	0.35189	0.02364	0.39151	0.02364	0.3713	0.03572	0.47735	0.03572	0.39017	0.36104	0.02364	0.36106	0.0297	0.40069	0.38131	0.02965	0.3713	0.05424	0.37092	0.04807	0.39093	0.40069	0.02364	0.38131	0.02364	0.41058	0.02965	0.38131	0.02965	0.02966	0.3713	0.04807	0.36778	0.02364	0.3713	0.07371	0.3713	0
